# Supplementary material for: The current landscape and emerging challenges of benchmarking single-cell methods
Source: Brief Bioinform. 2025 Oct 4;26(5):bbaf380. doi: 10.1093/bib/bbaf380 (PMC12495992; doi:10.1093/bib/bbaf380)
Supplement: Supplementary_data_1_bbaf380 [file supplementary_data_1_bbaf380.xlsx]

## Sheet: Sheet1
Supplementary Data 1. Datasets and metrics used in selected papers.
Topic	Paper title	Dataset	Metric
Dimension reduction	Dimensionality reduction for visualizing single-cell data using UMAP	GSE108097;NikolaySamusik;MichaelThomasWong	Accuracy of classifier predicting cluster label (random forest); preservation of pairwise distance
Dimension reduction	Benchmarking principal component analysis for large-scale single-cell RNA-sequencing	pbmc_1k_protein_v3;1M_neurons;GSE84133;GSE110823	Clustering accuracy (kmeans, ARI); Clustering accuracy (louvain, ARI); Clustering accuracy (GMM, ARI); Clustering accuracy (HDBScan, ARI); cross-product of PC; loading vector (gene-wise eigenvector) comparison
Dimension reduction	A Quantitative Framework for Evaluating Single-Cell Data Structure Preservation by Dimensionality Reduction Techniques	GSE63472;GSE102698;GSE108097;FR-FCM-ZZPH	Comparison of distance matrices (EMD); correlation of cell-cell distance; KNN perservation
Dimension reduction	Supervised application of internal validation measures to benchmark dimensionality reduction methods in scRNA-seq data	GSE84133;GSE93374;GSE87544;GSE67835;GSE45719;GSE53386;E-MTAB-3321;GSE65525;phs000833.v3.p1;GSE81861;GSE76381;GSE75330;GSE85241;SRP041736;GSE74672;E-MTAB-5061;GSE81904;GSE132042;GSE71585;GSE52583;GSE59739;GSE81608;GSE36552;GSE60361;GSE63473;SRP15960	Internal validation measures; Clustering accuracy (DBSCAN, ARI); Clustering accuracy (DBSCAN, NMI); neighbourhood preservation (spearman correlation);
Dimension reduction	Tuning parameters of dimensionality reduction methods for single-cell RNA-seq analysis	GraceX.Y.Zheng(pbmc68k);GSE118767;TabulaMuris	Ability to map to similar cells to similar location (silhoutte); clustering accuracy (kmeans, AMI)
Dimension reduction	Accuracy, robustness and scalability of dimensionality reduction methods for single-cell RNA-seq analysis	GSE111108;GSE115189;GraceX.Y.Zheng(pbmc68k);pbmc4k;pbmc4k;GSE67835;SRP073808;GSE84133;GSE75748;GSE75748;GSE73727;AmitZeisel;GSE60749;GSE99254;GSE60783;E-MTAB-3929;GSE52529;GSE70245;GSE86146;GSE86146;GSE87375;GSE87375;GSE63818;GSE63818;GSE59114;GSE59114;GSE98664;GSE48968;GSE119945	Clustering accuracy (kmeans, ARI); Clustering accuracy (louvain, ARI); Clustering accuracy (hierarchical, ARI); Clustering accuracy (kmeans, NMI); Clustering accuracy (louvain, NMI); Clustering accuracy (hierarchical, NMI); neighbourhood preservation (Jaccard distance); trajectory inference (Kendall correlation)
Dimension reduction	Towards a comprehensive evaluation of dimension reduction methods for transcriptomic data visualization	GraceX.Y.Zheng(pbmc68k);AngeloDuo;GSE119945;SCP256;GSE85241;GSE96583;GSE128639	local structure preservation (SVM); local structure preservation (knn); unsupervised local structure; global structure preservation (random triplet accuracy); neighbourhood preservation (spearman correlation) ; global structure preservation (knn classes) ; global structure preservation (centroid distance)
Dimension reduction	A Comparison for Dimensionality Reduction Methods of Single-Cell RNA-seq Data	GSE45719;GSE75748;E-MTAB-2600;E-MTAB-5061:GraceX.Y.Zheng(pbmc68k)	Clustering accuracy (kmeans, ARI); Clustering accuracy (kmeans, NMI); Clustering accuracy (kmeans, SIL)
Dimension reduction	Parameter tuning is a key part of dimensionality reduction via deep variational autoencoders for single cell RNA transcriptomics	GSE84133;GSE83139;GSE81252	global structure preservation (knn classes); Ability to map to similar cells to similar location (silhoutte); clustering accuracy (kmeans, ARI); clustering accuracy (NMI)
Batch correction	A benchmark of batch-effect correction methods for single-cell RNA sequencing data	GSE80171;GSE108097;TabulaMuris;GSE85241;E-MTAB-5061;GSE84133;GSE83139;GSE81608;GraceX.Y.Zheng(pbmc68k);293t_jurkat;GSE81904;GSE63473;GSE116470;GSE110823;BoLi(hca);GSE81682;GSE72857	ASW - cell type; ASW - batch; local inverse simpson index - cell type; local inverse simpson index - batch; ARI cell type; ARI batch; kBET with various sample size (5 - 25%);
Batch correction	A comparison of methods accounting for batch effects in differential expression analysis of UMI count based single cell RNA sequencing	GSE113660	ASW - batch (mild batch effect, balance - severe imbalance); ASW - batch (strong batch effect, balance - severe imbalance); ASW - batch (mild batch effect, rare - dominant); ASW - batch (strong batch effect, rare - dominant); ASW - batch (full - 50% missing); scUnifrac - batch (mild batch effect, balance - severe imbalance); scUnifrac - batch (strong batch effect, balance -severe imbalance); scUn…
Batch correction	Comprehensive evaluation of noise reduction methods for single-cell RNA sequencing data	GSE84133;GSE86469;E-MTAB-5061;GSE132044	FDR (small group effect, matched, small - large number of cells); FDR (small group effect, independent, small - large number of cells); power (small group effect, matched, small - large number of cells); power (small group effect, independent, small - large number of cells); F1-score (small group effect, matched, small - large number of cells); F1-score (small group effect, independent, small - l…
Batch correction	Flexible comparison of batch correction methods for single-cell RNA-seq using BatchBench	GSE84133;GSE85241;E-MTAB-5061;GSE108097;TabulaMuris	Shannon entropy - cell type; Shannon entroy - batch; Various data subset (0.01 - 1%, Shannon entropy); Number of batches (2 - 5, Shannon entropy); ARI cluster; fraction of cell type in which marker gene is detected; similarity of marker gene (Jaccard)
Batch correction	Benchmarking atlas-level data integration in single-cell genomics	GSE81076;GSE85241;GSE86469;GSE84133;GSE81608;GSE120221;GSE107727; pbmc_10k_v3;GSE115189;GSE128066;GSE94820;GSE108097;GSE130148;GSE110823;AmitZeisel(MouseBrainAtlas);GSE116470;TabulaMuris;GSE126724;GSE111586;atac_v1_adult_brain_fresh_5k	PCR - batch; ASW - batch; ASW - cell type; graph iLISI; graph connectivity; kBET; NMI cluster; ARI cluster; isolated label F1; isolated label silhoutte; cell cycle conservation; HVG conservation; trajectory conservation
Deconvolution	Benchmarking of cell type deconvolution pipelines for transcriptomics data	GSE84133;GSE81547;E-MTAB-5061;GraceX.Y.Zheng(pbmc68k);GSE134355	RMSE - bulk; RMSE - singlecell reference; impact of scaling methods (RMSE); impact of scaling methods(correlation of proportion); impact of marker selection methods (RMSE); impact of cell type removal (RMSE); impact of cell type removal (correlation between expression profile of marker);
Deconvolution	Comprehensive evaluation of transcriptome-based cell-type quantification methods for immuno-oncology	MaxSchelker;E-MTAB-2319;E-MTAB-2320;E-MTAB-2321;E-MTAB-2322;E-MTAB-2323;GSE36952;GSE60424;GSE64655;KristenL.Hoek;GSE93722	correlation of predicted versus known cell type composition; minimal detection and background detection fraction; spill over (fraction of prediction assigned to wrong cell type); prediction before and after removing signature gene;
Deconvolution	Comprehensive evaluation of deconvolution methods for human brain gene expression	GSE175772;syn4587609;GTEx_v7;FANTOM5;GSE73721;GSE52564;GSE67835;GSE97942;DmitryVelmeshev;AllenBrainMap;GSE144136;GSE115746;GSE81547;GSE67543;GSE117454;ENCSR590RJC;GSE109816	correlation of predicted versus known cell type composition; effect of different signatures (correlation); effect of different signatures (normalised mean absolute error); prediction before and after removing signature gene; effect of cell type composition on differential expression (number of false positive); effect of cell type composition on differential expression (enrichment of markers); eff…
Deconvolution	Systematic evaluation of transcriptomics-based deconvolution methods and references using thousands of clinical samples	GSE103322;phs000007;BLUEPRINT;BlueCode;GSE93722;NeilAMabbott;FrancescoVallania;AaronM.Newman:Swindell_Skin_Signatures	correlation of predicted versus known cell type composition; absolute error of cell type prediction; percentage of accurate prediction
Deconvolution	Heterogeneous pseudobulk simulation enables realistic benchmarking of cell-type deconvolution methods	GSE103322;GSE72056;GSE155446;GSE115978;3CA(colorectal);3CA(breast);3CA(lung);3CA(ovarian)	cell-type Pearson correlation;root mean square error
Deconvolution	Fourteen years of cellular deconvolution: methodology, applications, technical evaluation and outstanding challenges	TabulaSapiens;CELLxGENE	mean absolute error;sample-wise Spearman correlation;cell-type-wise Spearman correlation;mean absolute error between the two sample-pairwise Pearson correlations
GRN	Evaluating the reproducibility of single-cell gene regulatory network inference algorithms	E‐MTAB‐7316;GSE137537;GSE137847;GSE81861;GSE108989;StuartB.Hay;ManuSetty	percentage intersection score; weighted jaccard similarity; rcistarget score; regulatory circuits score; percentage intersection (k = 100 - K = 100000); weighted jaccard similarity (k = 100 - K = 100000); percentage intersection (100 - 10000 cells ); weighted jaccard similarity (100 - 10000 cells);
GRN	Identifying strengths and weaknesses of methods for computational network inference from single-cell RNA-seq data	GSE107552;GSE108222;GSE114952;GSE120475;GSE125162;GSE48968	network structure recovery (AUPR); network structure recovery (F-score); number of predictable TFs; predictable TF (true positive); predictable TF (false negative); F-score before and after imputation; AUPR before and after imputationl; number of predictable TFs before and after imputation; F-score compared to random; AUPR compared to random; predictable TFs compared to random; F-score incorporat…
GRN	Performance assessment of sample-specific network control methods for bulk and single-cell biological data analysis	TCGA_cancer_datasets;Single_cell_Chu_Time_cources	evaluation on driver gene identification (F-score); evaluation on driver gene identification (AUC); evaluation on driver gene identification (controllability); evaluation on dark gene identification (F-score); identification of dark-differential expression gene (F-score); identification of consensus; robustness; P-value compared to random selection; F-score of driver node enrichment
GRN	Evaluating methods of inferring gene regulatory networks highlights their lack of performance for single cell gene expression data	GSE57249;GSE61470	AUC; AUPRC; similarity of network (PCA)
GRN	A comprehensive survey of regulatory network inference methods using single cell RNA sequencing data	Simulation data	AUC (20 - 3000 genes); AUC (0.3 - 0.9 sparsity);
GRN	Benchmarking algorithms for gene regulatory network inference from single-cell transcriptomic data	GSE81252;GSE75748;GSE98664;GSE48968;GSE81682	AUPRC; early precision ratio; EPR activation; EPR inhibition; EPR (varying TF + 500 most varying genes); EPR (varying TF + 1000 most varying genes);
GRN	Topological benchmarking of algorithms to infer gene regulatory networks from single-cell RNA-seq data	GSE102475; GSE48968; GSE137400; GSE107552	AUC; AUPRC; early precision; average shortest path length; global and local efficiency; assortativity; centralization; clustering coefficient; pagerank; betweenness; radiality; centrality
DE	Reproducibility of Methods to Detect Differentially Expressed Genes from Single-Cell RNA Sequencing	GSE60749;GSE102934	type I error; proportion of DE from training significant in testing (under null hypothesis); proportion of DE from training significant in testing (under alternative hypothesis); AUC
DE	Benchmarking methods for detecting differential states between conditions from multi-subject single-cell RNA-seq data	GSE96583;HennaKallionpaa;GSE161918;GSE150211	AUC; sensitivity; specificity; precision; F1 score; MCC
DE	Single-cell RNA-sequencing: assessment of differential expression analysis methods	GSE29087;AnnalenaMoliner;GSE29087;GSE54695	number of DEG; precision - recall curve; AURPC;
DE	Comparative analysis of differential gene expression analysis tools for single-cell RNA sequencing data	GSE29087;GSE54695	AUC; number of DEG; sensitivity; sensitivity; true positive; false positive; precision; accuracy; F1 score; effect of sample size (0 - 400); number of KEGG gene sets; number of GO terms; score from word significant analysis; score from phrase significant analysis
DE	Comparison of methods to detect differentially expressed genes between single-cell populations	GSE29087;GSE59114;GSE70580	AUC; precision; recall; false positive; effect of number of cells per group (10 - 150);
DE	Bias, robustness and scalability in single-cell differential expression analysis	GSE45719;GSE48968;GSE60749;GSE74596;EMTAB2805;GSE59739;GSE63818;GSE62270;10XMonoCytoT	false discovery proportion (median); false discovery proportion (max); true positive rate; AUC; false positive rate (median); false positive rate (max);
DE	Recommendations of scRNA-seq Differential Gene Expression Analysis Based on Comprehensive Benchmarking	PRJNA544731;PaulA.Reyfman	powe (median); false discovery proportion (median); false discovery proportion (missingness); AUC (median); precision - recall curve (median); false positive (median); fold change bias (median); DEG (bias)
DE	Benchmarking integration of single-cell differential expression	GSE131907;GSE158055;GSE29013;GSE30129;GSE31210;GSE37745;GSE43458;GSE50081;TCGA_LUAD	F0.5 score (wilcoxon test); precision - recall curve;
Celltype annotation	Evaluation of Cell Type Annotation R Packages on Single-cell RNA-seq Data	GraceX.Y.Zheng(pbmc68k);pbmc3k;GSE128639;GSE85241;GSE86473;TabulaMuris	overall accuracy (intra-dataset); overall accuracy (inter-dataset); ARI (intra-dataset); ARI (inter-dataset); V-measure (intra-dataset); V-measure (inter-dataset); effect of DE (low); effect of DE (low-moderate); effect of DE (moderate) ; effect of DE (high); effect of cell type (10 - 50); number of genes (5000 - 18211); effect of read depth (25 - 100 %); unseen population (rejection)
Celltype annotation	A comparison of automatic cell identification methods for single-cell RNA sequencing data	GSE84133;GSE85241;E-MTAB-5061;GSE81608;TabulaMuris;GSE115746;GraceX.Y.Zheng(pbmc68k);phs001790;GSE132044	Typically sized dataset (intra-dataset); deep annotation level (intra-dataset); complext datasets (intra-dataset); sorted datasets (intra-dataset); low number of features (intra-dataset); low number of cells (intra-dataset); different protocols (inter-dataset); main lineages (inter-dataset); deep annotation level (inter-dataset); without alignment( inter-dataset); with alignment (inter-dataset); …
Celltype annotation	Evaluation of methods to assign cell type labels to cell clusters from single-cell RNA-sequencing data	GSE115469;GSE81905;TabulaMuris;SRX1723926;GSE92495	number of genes (10% - 100% ROC); number of genes (10% - 100% PR);
Celltype annotation	Evaluation of some aspects in supervised cell type identification for single-cell RNA-seq: classifier, feature selection, and reference construction	GSE116470;GSE124952;NeMO: dat-jb2f34y;GSE96583;GSE132044;GraceX.Y.Zheng(pbmc68k);GSE85241;E-MTAB-5061;GSE81608	feature selection (Ftest, accuracy); feature selection( FEAST, accuracy); feature selection (Seurat, accuracy); feature selection (Ftest, ARI); feature selection( FEAST, ARI); feature selection (Seurat, ARI); feature selection (Ftest, microF1); feature selection( FEAST, microF1); feature selection (Seurat, accuracy, microF1); different reference size (0 - 10000+, accuracy); different reference si…
Celltype annotation	Evaluation of single-cell classifiers for single-cell RNA sequencing data sets	GSE128982;GraceX.Y.Zheng(pbmc68k);GSE84133;GSE85241;GSE81608;GSE123046	overall accuracy (intra-dataset); overall accuracy (inter-dataset); AUC (intra-dataset); AUC (inter-dataset); imapct of batch effect (accuracy); different reference size (50 - 2000, accuracy);
Celltype annotation	A Systematic Evaluation of Supervised Machine Learning Algorithms for Cell Phenotype Classification Using Single-Cell RNA Sequencing Data	GSE45719;GSE48968;GSE60749;GSE74596;EMTAB2805;GSE59739;GSE63818;GSE62270;10XMonoCytoT;GSE126954;	small dataset (AUC); small dataset (F1-score); small dataset (FPR); medium dataset (AUC); medium dataset (F1-score); medium dataset (FPR); large dataset (AUC); large dataset (F1-score); large dataset (FPR);
Celltype annotation	Evaluation of machine learning approaches for cell-type identification from single-cell transcriptomics data	GSE132044;GSE84133;GSE85241;EMTAB-5061;GSE114727;GSE103322;E-MTAB-6149;E-MTAB-6653;GSE108989;GSE99254;GSE98638;TabulaMuris;AllenBrainMap	micro F1 (inter-dataset); micro F1 (intra-dataset); number of genes (100 - 5000, micro F1)
Celltype annotation	Assessing parameter efficient methods for pre-trained language model in annotating scRNA-seq data	GraceX.Y.Zheng(pbmc68k);GSE84133;GSE85241;GSE81608;E-MTAB-5061	Accuracy at the cell level; macro F1-score at the cell type level;
Celltype annotation	A comparison of scRNA-seq annotation methods based on experimentally labeled immune cell subtype dataset	GraceX.Y.Zheng(pbmc68k);GSE132044;PRJNA843175	accuracy;ARI
Imputation	A systematic evaluation of single-cell RNA-sequencing imputation methods	GSE81861;GSE118767;GSE81861	spearman correlation between bulk and single-cell; spearman correlation between bulk log fold change and single-cell log fold change; false positive DEG (mast); false positive DEG (wilcoxon); proportion of overlap between bulk and single-cell (mast); proportion of overlap between bulk and single-cell (wilcoxon); using marker gene to predict cell type (ROC); clustering (kmeans, entropy on accuracy…
Imputation	False signals induced by single-cell imputation	TabulaMuris	gene-gene correlation before and after; gene-gene correlation (false positive); gene-gene correlation (true positive); GEG under different dropout (45% - 94%, sensitivity); GEG under different dropout (45% - 94%, specificity); DEG under different proportion of DE (0 - 0.3, sensitivity); DEG under different proportion of DE (0 - 0.3, specificity); top DEG (0 - 100%, sensitivity); top DEG (0 - 100%…
Imputation	Comparison of Computational Methods for Imputing Single-Cell RNA-Sequencing Data	GSE67602;E-MTAB-2805	SSE across dropout ratios; pearson correlation coefficient; clustering (NMI); clustering (jaccard); clustering (purity); clustering (ARI); clustering (SC3); clustering (SIMLR); clustering (tSNE+kmeans); clustering (CIDR); detecting DEG (AUC); detecting DEG (AUPR); clustering on downsampled (NMI); clustering on downsampled (jaccard); clustering on downsampled (purity); clustering on downsampled (A…
Imputation	scIMC: a platform for benchmarking comparison and visualization analysis of scRNA-seq data imputation methods	GSE75748	RMSE before and after across different dropout (0.4 - 0.8); pearson correlation before and after across different dropout (0.4 - 0.8); clustering across different dropout (0.4 - 0.8, NMI, t-sne then kmeans); clustering across different dropout (0.4 - 0.8, ARI, t-sne then kmeans); clustering across different dropout (0.4 - 0.8, Si score, t-sne then kmeans); clustering across different dropout (0.4…
Imputation	Exploring the optimization of autoencoder design for imputing single-cell RNA sequencing data	GraceX.Y.Zheng(pbmc68k); Jurkat (10x); 293T (10x); mouse brain (10x); lymphoma (10x); Pulmonary (PanglaoDB); Tanycytes (PanglaoDB); mouse neurons (PanglaoDB); neutrophils (PanglaoDB); Foveolar cells (PanglaoDB); Interneurons (PanglaoDB); Macrophages (PanglaoDB); Fibroblasts (PanglaoDB); Hematopoietic stem cells (PanglaoDB); Endothelial cells (PanglaoDB); Natural killer cells (PanglaoDB); Epitheli…	Impacts of activation function on imputation accuracy (NRMSE); Impacts of activation function on imputation accuracy (Correlation); Impacts of weight decay regularization on imputation accuracy (NRMSE); Impacts of weight decay regularization on imputation accuracy (Correlation); Impacts of dropout regularization on imputation accuracy (NRMSE); Impacts of dropout regularization on imputation accur…
Imputation	Evaluating imputation methods for single-cell RNA-seq data	GSE70580; GSE98638; GSE108989; GSE99254; pbmc6k; GSE123813; GSE124731; GSE137710; GSE72056; GSE75688	Numeric recovery (log2 normalised differences median); Numeric recovery (log2 normalised differences mean); clustering concordance (ARI); clustering concordance (purity); clustering concordance (NMI); cluster coherency (siloutte coefficient); marker gene discrimination;
Clustering	A systematic performance evaluation of clustering methods for single-cell RNA-seq data	GSE85066;GSE60749;GSE52529;GraceX.Y.Zheng(pbmc68k)	median ARI; Shannon entropy of cluster;
Clustering	Comparison of clustering tools in R for medium-sized 10x Genomics single-cell RNA-sequencing data	GSE111108;GSE115189;pbmc3k;pbmc4k;pbmc6k;pbmc8k	ARI; heomogeneity of cluster; ARI on different number of genes (10% - 50%);
Clustering	Benchmark and Parameter Sensitivity Analysis of Single-Cell RNA Sequencing Clustering Methods	GSE84133;GSE65525;GSE60361;GSE67835;GSE45719;E-MTAB-3321;E-MTAB-2600;GSE81861;GSE74672;GSE71585;GSE45719;E-MTAB-5061;GSE71585;GSE81608;GSE36552;GSE57249;GSE52583	ARI; estimating number of clusters;
Clustering	Benchmarking clustering algorithms on estimating the number of cell types from single-cell RNA-sequencing data	TabulaMuris;TabulaSapiens	estimating number of clusters (number of cell types); estimating number of clusters (number of cells); estimating number of clusters (imbalanced ratio); estimating number of clusters (high cell numbers); cell type estimation variability (number of cell types, ARI); cell type estimation variability (number of cells, ARI); cell type estimation variability (imbalanced ratio, ARI); cell type estimati…
Clustering	Clustering methods for single-cell RNA-sequencing expression data: performance evaluation with varying sample sizes and cell compositions	GSE75140; GSE74597; GSE65525; GSE77288; GSE60361	various difficulty (RI); various difficulty (HA);various difficulty (MA); various difficulty (FM); various difficulty (Jaccard); cell clustering concordance (number of cells, RI); cell clustering concordance (number of cells, HA); cell clustering concordance (number of cells, MA); cell clustering concordance (number of cells, FM); cell clustering concordance (number of cells, Jaccard); F-measure;…
